# Supplementary material for: Knockdown of ADORA2A antisense RNA 1 inhibits cell proliferation and enhances imatinib sensitivity in chronic myeloid leukemia
Source: Bioengineered. 2022 Jan 16;13(2):2296–307. doi: 10.1080/21655979.2021.2024389 (PMC8973732; doi:10.1080/21655979.2021.2024389)
Supplement: Supplemental Material [file KBIE_A_2024389_SM8348.zip]

Archive with 3 entries (2 files):
- supplementary/
- supplementary/Table_S1.docx
- supplementary/Table_S2.docx
